# Supplementary material for: Genome-Wide Association Analysis and Candidate Gene Prediction of Wheat Wet Gluten Content
Source: Int J Mol Sci. 2026 Jan 14;27(2):827. doi: 10.3390/ijms27020827 (PMC12841151; doi:10.3390/ijms27020827)
Supplement: Supplementary file 1 [file ijms-27-00827-s001.zip]

Archive with 2 entries (2 files):
- Supplyment Figure.pdf
- Supplyment Table.xlsx
