# Supplementary material for: Genome-Wide Association Analysis and Candidate Gene Prediction of Wheat Wet Gluten Content
Source: Int J Mol Sci. 2026 Jan 14;27(2):827. doi: 10.3390/ijms27020827 (PMC12841151; doi:10.3390/ijms27020827)
Supplement: Supplementary file 1 [file ijms-27-00827-s001.zip › Supplyment Table.xlsx]

## Sheet: S1
Table S1. The WGC in natural population of 207 wheat varieties of each environment and BLUE.
Accession ID	Varieties	YY_18			YY_19			YY_20			BLUE
		Rep1	Rep2	Average	Rep1	Rep2	Average	Rep1	Rep2	Average	Rep1	Rep2	Average
1	Changwu135	39.74	38.56	39.15	32.66	34.04	33.35	35.15	35.25	35.2	36.02	35.78	35.9
2	Shan229	32.29	31.91	32.1	28.63	28.48	28.55	36.93	35.67	36.3	32.37	32.27	32.32
3	Xiaoyan6hao	42.78	44.63	43.7	34.12	33.48	33.8	35.65	34.05	34.85	36.99	37.92	37.45
4	Lantian10hao	37.26	35.85	36.55	33.67	32.74	33.2	41.79	41.92	41.85	37.1	37.3	37.2
5	Luohan3hao	34.79	33.61	34.2	29.87	29.94	29.9	35.09	34.41	34.75	33.28	32.62	32.95
6	Jing411	33.28	34.53	33.9	31.2	30.7	30.95	42.43	40.47	41.45	34.99	35.88	35.43
7	Ningdong1hao	41.78	41.23	41.5	38.05	38.15	38.1	44.48	45.32	44.9	41.83	41.17	41.5
8	Mianyang11	NA	NA	NA	27.69	26.62	27.15	30.28	32.73	31.5	28.49	30.17	29.33
9	Taishan5hao	33.94	34.37	34.15	34.4	35.81	35.1	35.76	35.54	35.65	34.73	35.21	34.97
10	Xinmai13hao	32.71	34	33.35	31.74	30.76	31.25	37.23	38.58	37.9	35.47	32.87	34.17
11	Xinmai18hao	33.03	32.58	32.8	34.62	34.48	34.55	42.33	39.38	40.85	36.18	35.97	36.07
12	Zhoumai16hao	27.07	27.24	27.15	29.88	28.42	29.15	31.48	31.93	31.7	29.67	28.99	29.33
13	Yuanfeng139	34.89	34.32	34.6	35.96	34.24	35.1	42.46	41.84	42.15	37.69	36.88	37.28
14	Fengchan3hao	33.76	33.74	33.75	29.49	29.81	29.65	37.91	39.19	38.55	34.08	33.88	33.98
15	Zhongyu8hao	30.11	29.8	29.95	29.07	29.84	29.45	29.81	30.19	30	29.45	30.15	29.8
16	Bainong160	30.84	30.26	30.55	25.85	25.15	25.5	31.07	31.14	31.1	29.67	28.44	29.05
17	Luomai21hao	40.84	41.26	41.05	28.54	29.76	29.15	35.83	37.57	36.7	35.82	35.44	35.63
18	YanZhan4110	NA	NA	NA	30.26	29.95	30.1	31.61	30.7	31.15	30.31	30.95	30.63
19	Han6172	38.85	37.35	38.1	32.19	31.82	32	40.12	40.29	40.2	37.01	36.54	36.77
20	Huaimai21	29.09	28.42	28.75	28.66	28.64	28.65	32.35	30.06	31.2	29.65	29.41	29.53
21	Mianyang26	41.49	39.91	40.7	42.34	43.17	42.75	50.06	53.14	51.6	46.68	43.37	45.02
22	Lunxuan715	27.23	27.47	27.35	27.99	28.32	28.15	35.32	34.18	34.75	31.01	29.16	30.08
23	Youpi1hao	NA	NA	NA	30.5	31.21	30.85	35.42	34.98	35.2	33.23	32.84	33.03
24	Xifeng9hao	NA	NA	NA	37.75	36.26	37	39.61	39.59	39.6	38.13	38.48	38.3
25	Nongda198	36.48	35.63	36.05	31.61	31.7	31.65	34.2	34.4	34.3	34.17	33.83	34
26	Kedong81	31.53	31.87	31.7	27	28.8	27.9	34.74	35.87	35.3	31.32	31.95	31.63
27	Linfen10hao	41.08	39.41	40.2	40.32	37.98	39.15	44.49	47.41	45.95	41.7	41.85	41.77
28	Fengkang5hao	34.71	34.9	34.8	32.91	30.99	31.95	43.49	43.51	43.5	37.63	35.88	36.75
29	Changfeng1hao	41.98	40.73	41.35	35.28	35.93	35.6	40.94	42.47	41.7	37.96	41.14	39.55
30	Jingdong1hao	38.03	37.98	38	30.51	31.19	30.85	40.39	40.22	40.3	36.24	36.52	36.38
31	Jinmai21	34.3	35.01	34.65	28.13	29.88	29	38.26	38.54	38.4	33.29	34.75	34.02
32	Jimai23	46.25	44.86	45.55	36.32	37.38	36.85	41.35	41.85	41.6	40.48	42.18	41.33
33	Hanxuan10hao	35.72	34.08	34.9	37.02	37.38	37.2	39.97	40.03	40	36.73	38.02	37.37
34	Xianshixinmai	29.87	29.93	29.9	27.53	28.97	28.25	40.9	40.21	40.55	33.62	32.19	32.9
35	Chixiaomai	31.79	31.92	31.85	35.48	33.43	34.45	40.52	39.29	39.9	34.6	36.21	35.4
36	Bima1hao	28.55	29.16	28.85	32.58	35.12	33.85	39.21	40.9	40.05	35.21	33.29	34.25
37	Aimengniu	31.28	30.52	30.9	29.6	28.51	29.05	33.66	35.24	34.45	31.7	31.24	31.47
38	Wenmai6hao	NA	NA	NA	32.68	33.22	32.95	38.35	38.25	38.3	35.54	35.73	35.63
39	MazhaMai	36.91	38.19	37.55	36.71	37.09	36.9	41.05	42.86	41.95	40.11	37.5	38.8
40	Dayuhua	37.3	38.01	37.65	43.06	40.35	41.7	46.91	43.59	45.25	42.1	40.96	41.53
41	Chushanbao	37.05	36.65	36.85	30.38	32.63	31.5	31.12	30.48	30.8	33.08	33.03	33.05
42	Dalibanmang	39.96	39.55	39.75	33.47	32.93	33.2	44.06	45.05	44.55	39.31	39.03	39.17
43	Baimazha	31.05	30.05	30.55	29.46	29.64	29.55	34.25	31.95	33.1	30.54	31.61	31.07
44	Ganmai8hao	33.95	34.76	34.35	28.03	27.48	27.75	35.13	35.18	35.15	31.91	32.93	32.42
45	Yunmai34hao	31.13	32.27	31.7	31.29	31.61	31.45	40.87	41.54	41.2	33.95	35.62	34.78
46	Wuyimai	25.49	25.42	25.45	23.79	23.72	23.75	29.02	28.89	28.95	25.98	26.13	26.05
47	Nanda2419	32.3	32.51	32.4	28.9	30.21	29.55	42.74	45.76	44.25	34.7	36.1	35.4
48	Nonglin10hao	34.36	33.54	33.95	35.74	34.87	35.3	46.58	48.72	47.65	38.33	39.61	38.97
49	Hanyangmai	32.84	31.86	32.35	41.65	41.26	41.45	48.02	48.49	48.25	41.87	39.5	40.68
50	Luofulin10hao	NA	NA	NA	36.18	34.92	35.55	35.96	37.14	36.55	36.18	35.93	36.05
51	Aifeng3hao	32.6	31.6	32.1	32.52	31.09	31.8	36.36	36.74	36.55	33.6	33.36	33.48
52	Yunhan618	31.02	29.79	30.4	33.26	32.04	32.65	38.73	37.98	38.35	33.41	34.2	33.8
53	Yannong21	25.66	25.45	25.55	37.18	35.63	36.4	30.99	33.51	32.25	31.87	30.94	31.4
54	Jinmai47	28.52	28.49	28.5	32.18	30.43	31.3	32.97	33.34	33.15	30.94	31.02	30.98
55	Changwu58	29.94	30.76	30.35	29.47	29.53	29.5	38.78	38.93	38.85	32.91	32.9	32.9
56	Zhenghan1hao	25.62	25.79	25.7	28.26	27.54	27.9	30.18	30.92	30.55	29.11	27	28.05
57	Chang6878	33.25	31.76	32.5	33.72	33.99	33.85	32.63	31.47	32.05	34.02	31.58	32.8
58	Luohan1hao	25.71	26.59	26.15	29.3	32	30.65	34.6	35.8	35.2	29.93	31.42	30.67
59	Luohan6hao	25.34	24.87	25.1	31.52	31.88	31.7	34.73	34.87	34.8	31.08	29.98	30.53
60	Luohan11hao	24.08	23.02	23.55	25.61	24.7	25.15	26.19	27.52	26.85	24.4	25.97	25.18
61	PuXing5hao	30.93	30.37	30.65	33	33.01	33	34.24	32.97	33.6	31.86	32.99	32.42
62	Ruiquanmai24	26.59	26.12	26.35	28.67	26.93	27.8	30.78	29.82	30.3	27.91	28.4	28.15
63	Dehongfu2hao	34.49	33.62	34.05	31.88	32.42	32.15	38.61	36.3	37.45	33.87	35.24	34.55
64	Zhongmai895	27.66	28.15	27.9	29.33	30.67	30	33.16	33.24	33.2	30.41	30.33	30.37
65	Huaimai35	26.58	26.33	26.45	27.05	28.06	27.55	31.06	31.35	31.2	28.72	28.09	28.4
66	Longpingmai518	26.28	27.13	26.7	27.37	27.74	27.55	31.34	29.66	30.5	27.57	28.94	28.25
67	Huaimai30	25.97	27.14	26.55	27.72	29.88	28.8	32.8	34.1	33.45	30.56	28.65	29.6
68	Zhongyuan6hao	22.98	22.93	22.95	21.95	20.36	21.15	25.91	26.3	26.1	22.69	24.12	23.4
69	Pingan8hao	20.89	21.02	20.95	18.75	20.45	19.6	23.98	24.03	24	20.7	22.34	21.52
70	Bainong207	32.35	32.76	32.55	32.64	33.07	32.85	35.67	37.04	36.35	34.16	33.68	33.92
71	Cun1hao	27.54	28.26	27.9	31.99	30.61	31.3	27.75	25.85	26.8	28.44	28.91	28.67
72	Zhoumai26	23.38	23.43	23.4	25.69	25.72	25.7	28.19	25.71	26.95	25.47	25.23	25.35
73	LuoMai18	27.52	26.99	27.25	28.15	28.56	28.35	33.44	32.37	32.9	29.52	29.48	29.5
74	Baofeng10-82	26.54	26.66	26.6	29.26	31.55	30.4	34.18	34.72	34.45	30.62	30.35	30.48
75	Su553	27.34	27.37	27.35	31	32.3	31.65	37.49	35.72	36.6	31.38	32.36	31.87
76	09N37	28.69	29.62	29.15	29.81	29.2	29.5	38.17	37.73	37.95	32.2	32.21	32.2
77	Guinong17	28.99	30.32	29.65	29.49	29.72	29.6	35.14	35.86	35.5	32.92	30.24	31.58
78	Hengguan35	29.23	29.88	29.55	25.51	25.99	25.75	36.57	35.24	35.9	31.08	29.73	30.4
79	Yumai18	29.49	30.21	29.85	23.8	23.8	23.8	30.32	29.98	30.15	29.06	26.8	27.93
80	Yumai13	22.29	22.91	22.6	23.96	25.04	24.5	29.03	29.68	29.35	25.44	25.53	25.48
81	Yumai47	24.76	25.05	24.9	29.24	27.76	28.5	37.02	35.09	36.05	29.99	29.66	29.82
82	Zhengmai004	23.19	23.21	23.2	22.72	21.99	22.35	28.11	29.09	28.6	23.97	25.47	24.72
83	Yumai50	NA	NA	NA	26.64	26.97	26.8	32.77	31.23	32	29.53	29.28	29.4
84	Taikong6hao	27.45	27.35	27.4	32.24	32.67	32.45	36.32	34.59	35.45	31.28	32.27	31.77
85	Huapei5hao	29.05	28.65	28.85	34.13	33.18	33.65	38.7	37.1	37.9	33.19	33.75	33.47
86	Hua9987	25.91	24.8	25.35	23.99	24.61	24.3	30.36	31.85	31.1	26.22	27.62	26.92
87	Yujiao5hao	29.24	29.37	29.3	27.08	27.13	27.1	29.9	32.7	31.3	29.64	28.83	29.23
88	Yunong416	30.04	28.86	29.45	28.25	30.05	29.15	34.28	32.52	33.4	31.67	29.68	30.67
89	Bainong64	33.84	32.06	32.95	30.79	29.32	30.05	36.85	36.15	36.5	33.93	32.42	33.17
90	Zhoumai9hao	30.27	29.74	30	26.03	27.68	26.85	30.13	30.37	30.25	30.26	27.81	29.03
91	Zhoumai13	27.65	28.36	28	27.47	27.43	27.45	31.02	28.99	30	27.51	29.46	28.48
92	Zhoumai8425B	37.47	35.84	36.65	37.2	35.4	36.3	38.98	41.32	40.15	37.7	37.71	37.7
93	Kaimai21	27.95	28.46	28.2	30.91	29.59	30.25	35.01	35	35	30.78	31.53	31.15
94	LuoZhen1hao	31.99	31.01	31.5	35.85	36.45	36.15	37.34	36.76	37.05	34.22	35.58	34.9
95	Neixiang188	29.71	31.09	30.4	27.57	29.04	28.3	31.42	32.58	32	31.11	29.36	30.23
96	Aiyou26-2	29.43	29.38	29.4	28.01	29.1	28.55	35.71	35.29	35.5	30.34	31.96	31.15
97	Changgeheili	NA	NA	NA	33.9	34.3	34.1	35.55	34.95	35.25	35.13	34.23	34.68
98	Lvmai1hao	37.98	39.12	38.55	38.75	39.86	39.3	50.53	46.97	48.75	42.9	41.5	42.2
99	Subeimai1hao	28.59	29.71	29.15	28.63	26.57	27.6	33.23	32.88	33.05	30.55	29.32	29.93
100	Jinan17	30.84	32.26	31.55	25.43	27.07	26.25	34.28	33.43	33.85	30.06	31.04	30.55
101	Jimai20	32.67	34.34	33.5	31.87	30.33	31.1	36.42	35.48	35.95	32.94	34.1	33.52
102	Shan225	37.08	35.63	36.35	33.35	32.85	33.1	39.5	38.9	39.2	36.66	35.79	36.22
103	Xinong979	31.98	31.33	31.65	27.35	26.95	27.15	32.35	32.55	32.45	30.89	29.95	30.42
104	Aobaxter	34.41	35.6	35	30.62	31.09	30.85	37.62	39.29	38.45	34.17	35.37	34.77
105	Aocd87	33.28	33.32	33.3	30.59	32.11	31.35	38.64	35.26	36.95	35.08	32.66	33.87
106	Aokukri	28.19	29.52	28.85	28.17	26.24	27.2	29.33	30.07	29.7	28.14	29.03	28.58
107	Faguomai	26.21	25.89	26.05	23.86	24.25	24.05	26.27	25.84	26.05	25.62	25.14	25.38
108	Belero	30.34	28.66	29.5	29.49	30.11	29.8	26.36	27.95	27.15	28.59	29.06	28.82
109	Fundulea900	31.79	30.61	31.2	30.3	30.71	30.5	37.27	36.73	37	33.01	32.79	32.9
110	Tincurrin	NA	NA	NA	16.27	15.44	15.85	27.35	28.26	27.8	21.78	21.88	21.83
111	H149	28.8	29.31	29.05	28.86	26.95	27.9	34.96	35.45	35.2	29.99	31.45	30.72
112	Fab08	38.99	39.51	39.25	29.45	30.25	29.85	33	33.41	33.2	32.85	35.35	34.1
113	Fab20	34.52	33.09	33.8	31.73	32.57	32.15	33.49	32.62	33.05	32.27	33.73	33
114	Bainong416	26.86	26.25	26.55	27.62	30.08	28.85	36.54	37.97	37.25	30.79	30.97	30.88
115	Luo31	30	29.71	29.85	32.45	32.45	32.45	38.89	37.62	38.25	33.23	33.82	33.52
116	Taihemai1hao	37.83	39.57	38.7	30.04	31.46	30.75	34.69	37.62	36.15	36.1	34.3	35.2
117	Junmai35	38.45	39.25	38.85	35.46	34.05	34.75	36.15	37.56	36.85	37.11	36.54	36.82
118	Luomai23	26.97	27.23	27.1	33.24	32.57	32.9	36.68	35.13	35.9	32.46	31.49	31.97
119	Jiaomai266	27.86	28.25	28.05	39.75	39.45	39.6	42.94	42.97	42.95	36.1	37.64	36.87
120	WenNong14hao	34.95	33.66	34.3	36.36	36.35	36.35	38.76	38.44	38.6	36.31	36.53	36.42
121	Jimai22	30.92	30.69	30.8	33.55	34.76	34.15	35.43	35.88	35.65	32.95	34.11	33.53
122	Ningmai9hao	21.13	21.67	21.4	27.23	26.37	26.8	31.07	30.24	30.65	25.99	26.58	26.28
123	10Ew28	29.39	30.01	29.7	31.55	32.56	32.05	35.11	32.79	33.95	33.07	30.73	31.9
124	10Ew137	23.89	23.71	23.8	31.23	29.27	30.25	30.95	31.95	31.45	29.21	27.79	28.5
125	Zhou18	30.54	30.67	30.6	34.41	34	34.2	36.24	38.47	37.35	33.44	34.67	34.05
126	04Zhong38	31.51	31.3	31.4	35.29	33.52	34.4	37.55	36.36	36.95	34.88	33.63	34.25
127	Yumai34-9901	27.55	26.05	26.8	32.45	31.86	32.15	36.12	35.38	35.75	31.07	32.07	31.57
128	Zheng9023-8	29.96	28.65	29.3	33.43	32.77	33.1	34.33	32.28	33.3	32.13	31.68	31.9
129	Zheng103	26.08	27.33	26.7	28.68	30.43	29.55	30.24	31.46	30.85	28.57	29.5	29.03
130	Aocalingiri	31.35	31.46	31.4	31.14	30.27	30.7	32.65	33.85	33.25	32.49	31.07	31.78
131	Zhengmai366	31.14	30.87	31	33.55	34.55	34.05	38.83	36.67	37.75	33.47	35.08	34.27
132	Zhengmai7698	25.82	25.98	25.9	33.07	30.64	31.85	36.36	34.95	35.65	30.98	31.28	31.13
133	Zhoumai22	29.57	28.63	29.1	31.81	30.49	31.15	36.99	34.51	35.75	32.64	31.36	32
134	Zhoumai27	24.94	24.66	24.8	28.72	27.38	28.05	30.28	29.02	29.65	28.26	26.74	27.5
135	Zhoumai30	30.14	29.07	29.6	35.78	37.02	36.4	37.31	40.09	38.7	35.18	34.62	34.9
136	Zhoumai32	30.56	29.65	30.1	34.52	33.48	34	38.75	38.26	38.5	34.59	33.82	34.2
137	Liangxing66	28.95	28.45	28.7	30.07	29.33	29.7	35.46	37.45	36.45	32.13	31.11	31.62
138	Dongmai25	21.23	19.97	20.6	26	25.01	25.5	27.71	27.3	27.5	23.97	25.09	24.53
139	Ningchun5hao	27.4	27	27.2	30.74	30.16	30.45	31.04	33.56	32.3	30.53	29.44	29.98
140	Shannong33	30.86	30.55	30.7	37.71	36.99	37.35	41.72	42.38	42.05	37.72	35.69	36.7
141	Zhongmai175	30.48	29.13	29.8	32.15	33.55	32.85	34.6	37.61	36.1	31.51	34.33	32.92
142	GaoCheng8901	37.27	37.14	37.2	30.63	30.27	30.45	32.8	34.4	33.6	32.22	35.29	33.75
143	Shannongtedali1hao	NA	NA	NA	41.49	44.51	43	40.94	39.36	40.15	41.16	42.01	41.58
144	Changmai9hao	34.59	34.02	34.3	34.36	36.45	35.4	32.2	34.31	33.25	34.93	33.72	34.32
145	Yangfumai2hao	26.77	27.84	27.3	26.01	26.49	26.25	29.04	27.16	28.1	27.18	27.27	27.22
146	Wanmai53	NA	NA	NA	30.99	29.71	30.35	32.7	34.31	33.5	31.5	32.37	31.93
147	Fanmai8hao	28.37	30.44	29.4	26.27	27.04	26.65	32.67	30.24	31.45	29.98	28.37	29.17
148	Yunmai51	28.32	29.89	29.1	33.13	34.97	34.05	35.09	37.02	36.05	31.97	34.17	33.07
149	Yunmai53	30.16	29.84	30	29.1	30.3	29.7	31.46	31.75	31.6	30.99	29.88	30.43
150	Yunmai47	30.76	33.05	31.9	36.81	37	36.9	36.31	37.1	36.7	34.69	35.65	35.17
151	Xinong928	33.57	32.83	33.2	31.47	34.23	32.85	36.41	34.99	35.7	32.52	35.33	33.92
152	Xinmai26	37.33	39.47	38.4	27.38	27.03	27.2	27.71	29.09	28.4	31.87	30.79	31.33
153	Wanmai47	29.65	29.16	29.4	29.95	28.76	29.35	35.57	35.54	35.55	31.06	31.81	31.43
154	Yangmai13	33.03	32.18	32.6	35.24	35.87	35.55	41.05	41.75	41.4	37.68	35.37	36.52
155	GaoYou2018	40.47	39.54	40	37.85	35.15	36.5	41.84	43.17	42.5	39.98	39.37	39.67
156	GaoYou9415	44.46	43.75	44.1	36.68	36.33	36.5	43.11	41.39	42.25	39.22	42.69	40.95
157	Shiluan02-1	38.08	36.32	37.2	30.86	30.84	30.85	32.97	32.93	32.95	34	33.35	33.67
158	Zheng1005	32.37	33.43	32.9	34.54	32.56	33.55	35.15	34.15	34.65	32.23	35.18	33.7
159	Zheng1105	28.92	28.48	28.7	30.49	29.81	30.15	29.99	28.81	29.4	29.08	29.77	29.42
160	Zheng1118	32.85	34.95	33.9	33.16	34.34	33.75	32.24	31.96	32.1	32.78	33.72	33.25
161	Zheng1289	35.44	34.77	35.1	36.9	34.91	35.9	38.61	36.6	37.6	36.54	35.86	36.2
162	Zheng3093	31.06	31.54	31.3	33.18	32.23	32.7	NA	NA	NA	31.01	32.99	32
163	Sanyuehuang	NA	NA	NA	41.48	39.33	40.4	50.54	49.57	50.05	46.49	43.98	45.23
164	Wuhuatou	NA	NA	NA	41.82	41.39	41.6	44.47	46.13	45.3	43.53	43.37	43.45
165	Tutoumai	49.37	47.03	48.2	44.8	44.31	44.55	50.67	49.93	50.3	46.9	48.47	47.68
166	Baisuibai	NA	NA	NA	46.42	47.48	46.95	45.15	43.86	44.5	45.56	45.9	45.73
167	Qumangmai	41.22	43.99	42.6	42.16	40.54	41.35	48.94	47.47	48.2	43.86	44.25	44.05
168	Zhengzhou6hao	50.53	52.27	51.4	41.38	43.62	42.5	48.8	48.4	48.6	47.34	47.67	47.5
169	Zhengyin1hao	36.23	35.57	35.9	32.9	32	32.45	39.5	39.4	39.45	35.57	36.3	35.93
170	Shengxuan7hao	36.28	37.73	37	33.19	36.22	34.7	40.08	40.23	40.15	37.47	37.09	37.28
171	Shuangfengshou	27.73	26.07	26.9	29.07	29.73	29.4	34.83	33.48	34.15	31.55	28.76	30.15
172	Zhengzhou7hao	35.84	35.97	35.9	32.67	31.93	32.3	32.63	34.37	33.5	34.93	32.88	33.9
173	Wanchangsui	31.06	30.54	30.8	34.13	33.88	34	38.81	39.6	39.2	34.66	34.69	34.67
174	Yuanzhu	35.74	35.07	35.4	39.64	38.86	39.25	37.55	37.66	37.6	36.91	37.93	37.42
175	Longfumai4hao	39.62	39.58	39.6	36.4	36.7	36.55	34.59	35.92	35.25	37.15	37.11	37.13
176	Yizheng8165	31.64	31.57	31.6	34.43	34.38	34.4	34.67	37.53	36.1	33.32	34.74	34.03
177	Taizao2hao	37.19	38.21	37.7	31.93	32.37	32.15	34.38	33.52	33.95	34.99	34.21	34.6
178	Yumai17	30.77	30.43	30.6	28.15	27.35	27.75	31.58	31.63	31.6	30.93	29.03	29.98
179	Chuanmai50	29.66	29.35	29.5	26.81	27.89	27.35	32.05	32.85	32.45	29.74	29.8	29.77
180	Chuanmai46	37.92	36.08	37	39.09	38.22	38.65	43	40.21	41.6	38.35	39.82	39.08
181	Chuanmai44	52.01	54.2	53.1	39.31	38.89	39.1	40.54	43.66	42.1	45.54	44.01	44.77
182	Chuanmai107	33.54	33.27	33.4	37.2	35.11	36.15	40.75	40.96	40.85	37.31	36.3	36.8
183	Mianyang35	36.89	37.51	37.2	38.86	38.44	38.65	42.54	39.17	40.85	38.4	39.41	38.9
184	Zhengmai101	36.87	35.93	36.4	32.76	32.85	32.8	39.89	40.12	40	37.11	35.7	36.4
185	Zhengmai518	26.95	26.46	26.7	28.5	27.1	27.8	31.91	31.39	31.65	29.12	28.33	28.72
186	Aikang58	30.73	30.47	30.6	30.7	29.4	30.05	33.8	32.9	33.35	31.71	30.96	31.33
187	Shannong22	29.62	28.19	28.9	27.94	27.67	27.8	32.95	32.76	32.85	29.28	30.43	29.85
188	Nongda211	32.77	31.64	32.2	24.38	24.23	24.3	33.26	34.35	33.8	30.3	29.9	30.1
189	Shannong19	NA	NA	NA	34.42	34.49	34.45	37.19	36.91	37.05	35.63	35.87	35.75
190	Shannong06-278	NA	NA	NA	32.66	34.45	33.55	38.77	38.14	38.45	35.74	36.26	36
191	Yangmai18	35.2	35.6	35.4	31.66	33.74	32.7	31.83	32.07	31.95	33.89	32.81	33.35
192	Ningmai17	27.43	26.97	27.2	31.98	29.52	30.75	33.07	34.53	33.8	29.84	31.32	30.58
193	Ningmai13	25.1	24.9	25	29.06	30.15	29.6	36.36	34.65	35.5	29.36	30.71	30.03
194	Zhenmai168	27.4	29.4	28.4	32.39	30.72	31.55	38.72	36.29	37.5	32.83	32.14	32.48
195	Yangmai12	32.72	31.69	32.2	28.61	27.19	27.9	37.15	36.35	36.75	32.43	32.13	32.28
196	Yangmai14	32.32	31.09	31.7	31.01	30.3	30.65	37.44	39.16	38.3	34.17	32.94	33.55
197	Huamai5hao	29.5	29.7	29.6	30.95	30.46	30.7	39.65	37.15	38.4	33.2	32.6	32.9
198	Yangmai20	31.75	31.05	31.4	31.89	29.62	30.75	36.6	36.81	36.7	32.89	33.02	32.95
199	Yangmai21	22.81	21.59	22.2	24.53	25.88	25.2	33.53	34.08	33.8	27.44	26.7	27.07
200	Zhengmai379	25.42	25.58	25.5	29.96	29.64	29.8	31.5	31.1	31.3	28.55	29.2	28.87
201	Zhengmai05706	29.92	29.09	29.5	28.61	28.29	28.45	34.71	32.69	33.7	30.18	30.93	30.55
202	Zhengmai113	31.08	29.73	30.4	34.5	36	35.25	40.97	43.04	42	36.4	35.37	35.88
203	Zhengmai369	30.92	30.29	30.6	32.5	33.51	33	35.97	38.04	37	34.98	32.08	33.53
204	Zhengmai05871	33.19	32.22	32.7	36.27	36.03	36.15	44.97	42.73	43.85	37.53	37.62	37.57
205	Xinmai19	26	25.4	25.7	30.04	30.26	30.15	33.38	33.42	33.4	30.31	29.19	29.75
206	Shannong26	43.33	44.07	43.7	32.12	33.48	32.8	38.16	35.85	37	38.82	36.85	37.83
207	Shijiazhuang8hao	28.97	28.44	28.7	25.15	25.15	25.15	29.21	28.8	29	27.6	27.64	27.62
* YY_18: 2017 to 2018, YY_19: 2018 to 2019, YY_20: 2019 to 2020.

## Sheet: S2
Table S2. Descriptive statistics of WGC in different environments.
Environment *	Min	Max	Mean ± SD	Kurtosis	Skewness	CV (%)
YY_18	20.6	53.1	31.74 ± 5.42	1.6	0.91	17.08
YY_19	15.85	46.95	31.65 ± 4.56	1.02	0.29	14.41
YY_20	24	51.6	36.03 ± 5.05	0.43	0.53	14.02
BLUE	21.52	47.68	33.23 ± 4.55	0.91	0.56	13.69
* YY_18: 2017 to 2018, YY_19: 2018 to 2019, YY_20: 2019 to 2020.

## Sheet: S3
Table S3. Distribution of significant SNP of WGC in different environments in natural population.
Environment	SNP	Chr	Pos (Mb)	−log10 (P)	R2 (%)
YY_18	Whaas32837	1A	474.291	4.96535	12.3291
YY_18	Whaas80190	1A	524.288	4.22775	10.4243
YY_18	Whaas05721	1A	532.767	5.57764	14.016
YY_18	Whaas27488	1A	564.573	4.33577	12.1072
YY_18	Whaas31091	1A	578.471	4.37458	11.0736
YY_18	Whaas96064	1B	100.813	4.25727	10.4774
YY_18	Whaas15412	1B	112.696	4.25727	10.4774
YY_18	Whaas06374	1B	333.446	4.40087	11.1717
YY_18	Whaas46733	1B	515.519	4.04404	9.28274
YY_18	Whaas28923	1B	576.557	5.16226	12.8497
YY_18	Whaas08068	1D	0.340239	4.1709	9.80467
YY_18	Whaas14103	1D	247.536	4.22757	10.4004
YY_18	Whaas48928	2A	79.2018	4.12979	10.1957
YY_18	Whaas44715	2A	87.8581	4.34424	8.8417
YY_18	Whaas75516	2A	87.8816	4.34424	8.8417
YY_18	Whaas40678	2A	694.334	4.997	12.4126
YY_18	Whaas04330	2B	98.4725	5.02938	12.5674
YY_18	Whaas98297	2B	137.797	4.58696	9.47033
YY_18	Whaas90143	2B	138.085	4.63336	9.55959
YY_18	Whaas56822	2B	138.536	4.43187	9.30189
YY_18	Whaas72054	2B	138.546	4.6829	9.66806
YY_18	Whaas00903	2B	138.649	4.30362	10.724
YY_18	Whaas34689	2B	138.741	4.6829	9.66806
YY_18	Whaas98301	2B	138.75	4.25761	8.87947
YY_18	Whaas57933	2B	138.765	4.55072	9.34436
YY_18	Whaas42406	2B	138.963	4.55072	9.34436
YY_18	Whaas56900	2B	138.966	4.30795	8.99275
YY_18	Whaas24466	2B	138.993	4.49912	9.23091
YY_18	Whaas62190	2B	139.34	4.13486	10.1605
YY_18	Whaas57563	2B	139.352	4.38219	10.8068
YY_18	Whaas41124	2B	139.369	4.04343	9.9245
YY_18	Whaas58760	2B	139.571	4.22947	8.56389
YY_18	Whaas60942	2B	139.576	4.08902	10.0421
YY_18	Whaas24811	2B	139.671	4.08902	10.0421
YY_18	Whaas26086	2B	139.794	4.22947	8.56389
YY_18	Whaas41607	2B	139.802	4.03594	8.09807
YY_18	Whaas77936	2B	139.805	4.08902	10.0421
YY_18	Whaas78481	2B	139.809	4.22947	8.56389
YY_18	Whaas53157	2B	139.813	4.22947	8.56389
YY_18	Whaas28736	2B	139.912	4.22947	8.56389
YY_18	Whaas12508	2B	139.912	4.22947	8.56389
YY_18	Whaas70314	2B	139.912	4.08902	10.0421
YY_18	Whaas25781	2B	139.916	4.03594	8.09807
YY_18	Whaas32507	2B	140.209	4.22947	8.56389
YY_18	Whaas66601	2B	140.22	4.22947	8.56389
YY_18	Whaas39294	2B	140.516	4.22947	8.56389
YY_18	Whaas43612	2B	140.776	4.88386	12.4656
YY_18	Whaas22756	2B	150.86	4.2377	10.4947
YY_18	Whaas01891	2D	69.3489	4.43209	10.965
YY_18	Whaas51177	3A	59.5092	4.23864	10.4291
YY_18	Whaas85972	3A	706.759	4.32782	10.6604
YY_18	Whaas47677	3B	64.4135	4.51333	11.1433
YY_18	Whaas04169	3B	226.249	4.2633	10.5615
YY_18	Whaas03486	3B	254.781	4.22364	10.4088
YY_18	Whaas16375	3B	346.297	4.31657	10.8285
YY_18	Whaas78332	3B	350.658	4.43558	10.9406
YY_18	Whaas19100	3B	494.036	4.2274	10.4
YY_18	Whaas64377	3B	689.687	4.23912	10.4338
YY_18	Whaas20110	3B	745.526	4.49025	11.11
YY_18	Whaas79464	3B	781.862	4.58641	11.3341
YY_18	Whaas64442	3B	792.053	4.24847	8.60981
YY_18	Whaas31712	3D	609.949	4.79261	11.8743
YY_18	Whaas58434	3D	610.541	4.30413	10.6307
YY_18	Whaas00940	3D	612.895	4.89143	12.2829
YY_18	Whaas67647	4A	108.422	4.33769	11.201
YY_18	Whaas76651	4A	705.503	4.3503	10.7188
YY_18	Whaas97451	4B	600.521	4.6817	9.66828
YY_18	Whaas50890	4B	672.99	5.20492	12.9629
YY_18	Whaas31822	5A	8.07517	4.30527	10.6201
YY_18	Whaas65839	5A	11.6036	4.94507	12.4352
YY_18	Whaas53676	5A	93.703	4.38759	10.8323
YY_18	Whaas52816	5A	450.707	4.5046	11.1205
YY_18	Whaas90630	5A	669.798	4.89448	12.1423
YY_18	Whaas09138	5B	693.624	4.57223	11.3006
YY_18	Whaas65683	5D	166.074	4.51983	11.1602
YY_18	Whaas64686	5D	214.554	4.21651	10.3836
YY_18	Whaas37961	6A	580.993	4.07233	10.303
YY_18	Whaas52730	6B	149.058	4.77982	11.8407
YY_18	Whaas55137	6B	198.382	4.55827	11.2606
YY_18	Whaas45036	6B	446.298	4.55481	11.2515
YY_18	Whaas14875	6B	467.868	4.85738	12.0446
YY_18	Whaas93296	6B	476.208	4.22258	10.4059
YY_18	Whaas38377	6B	479.836	5.09171	12.8622
YY_18	Whaas68366	6B	659.196	4.94367	12.2686
YY_18	Whaas38610	6D	159.397	4.50766	11.1285
YY_18	Whaas30165	7A	71.1422	4.3181	10.6352
YY_18	Whaas16873	7A	465.799	4.22626	10.397
YY_18	Whaas82160	7A	498.93	4.53283	11.1981
YY_18	Whaas63871	7A	512.76	4.23268	10.4136
YY_18	Whaas92878	7A	585.469	4.29481	10.5747
YY_18	Whaas06695	7D	55.6472	4.73351	11.9107
YY_18	Whaas06107	7D	57.0893	4.54546	11.3853
YY_18	Whaas78908	7D	264.909	4.28779	10.5565
YY_18	Whaas57098	7D	399.422	4.6829	9.66806
YY_18	Whaas27939	7D	529.432	4.68065	11.5806
YY_19	Whaas07341	1D	0.512662	4.01225	7.60838
YY_19	Whaas72870	3D	560.905	4.09983	7.80531
YY_19	Whaas93836	5A	510.096	4.68903	10.963
YY_19	Whaas68366	6B	659.196	4.30621	10.084
YY_19	Whaas90864	7A	8.25417	4.02154	9.33764
YY_20	Whaas33494	1A	516.687	4.67603	10.9924
YY_20	Whaas38309	2D	568.731	4.27501	10.003
YY_20	Whaas51354	3A	742.465	4.62427	10.8641
YY_20	Whaas40181	3A	747.639	4.03437	9.56379
YY_20	Whaas41968	5B	555.15	4.25912	8.21346
YY_20	Whaas08505	6B	279.562	4.17193	9.89066
YY_20	Whaas33025	6B	301.008	4.44998	10.4336
YY_20	Whaas53905	7A	46.9126	4.27673	8.25324
YY_20	Whaas65266	7A	46.9136	4.27673	8.25324
YY_20	Whaas82944	7A	47.3856	4.48562	8.73411
YY_20	Whaas17146	7A	47.3867	4.48562	8.73411
YY_20	Whaas53953	7A	47.3888	4.48562	8.73411
BLUE	Whaas33494	1A	516.687	4.23033	9.761
BLUE	Whaas05721	1A	532.767	4.35691	10.095
BLUE	Whaas46733	1B	515.519	6.03239	15.1811
BLUE	Whaas22797	2B	26.857	4.32131	10.0559
BLUE	Whaas38309	2D	588.731	4.18051	9.61987
BLUE	Whaas51354	3A	722.465	4.47749	10.3386
BLUE	Whaas93836	5A	510.096	4.74202	10.9223
BLUE	Whaas41968	5B	555.15	4.07182	7.6789
BLUE	Whaas43373	5B	693.034	4.08519	9.47367
BLUE	Whaas33025	6B	301.008	4.795	11.1037
BLUE	Whaas68366	6B	659.196	4.69331	11.018
BLUE	Whaas67976	7B	162.135	4.12866	7.79213
BLUE	Whaas06608	7D	197.888	4.01844	7.55062

## Sheet: S4
Table S4. Distribution of WGC with different alleles of significant SNP in natural population.
Num	Peak SNP	Genotypes		Number of varieties		Environment	WGC(%)		P value	Increament（%）
1	Whaas33494	A	G	19	186	YY_18	38.1	31.17	5.7e-05	22.26
						YY_19	35.76	31.09	7.5e-06	15.01
						YY_20	42.28	35.41	1.3e-07	19.39
						BLUE	42.28	35.41	1.1e-07	19.39
2	Whaas05721	C	T	28	175	YY_18	35.65	31.04	0.00064	14.86
						YY_19	33.98	31.06	0.0018	9.41
						YY_20	39.15	35.48	0.002	10.36
						BLUE	36.26	32.53	0.00034	11.49
3	Whaas46733	C	A	21	185	YY_18	35.22	31.23	0.03	12.79
						YY_19	34.25	31.11	0.02	10.09
						YY_20	39.59	35.48	0.038	11.57
						BLUE	36.35	32.61	0.019	11.49
4	Whaas08068	A	G	117	68	YY_18	32.09	30.26	0.019	6.06
						YY_19	31.7	30.72	0.14	3.2
						YY_20	36.38	34.51	0.049	5.4
						BLUE	33.4	31.73	0.052	5.26
5	Whaas93836	G	A	25	176	YY_18	32.37	31.36	0.31	3.21
						YY_19	32.51	31.08	0.056	4.6
						YY_20	36.81	35.53	0.09	3.63
						BLUE	33.9	32.65	0.039	3.8
6	Whaas41968	T	C	102	105	YY_18	32.84	30.62	0.0077	7.23
						YY_19	32.51	30.4	0.00038	6.96
						YY_20	37.2	34.63	8.5e-05	7.4
						BLUE	34.18	31.88	0.00019	7.21
7	Whaas43373	C	G	7	5	YY_18	45.6	32.72	0.016	39.36
						YY_19	41.89	32.95	0.0025	27.12
						YY_20	48.26	37.66	0.0025	28.15
						BLUE	45.25	34.44	0.025	31.37
8	Whaas33025	A	G	6	150	YY_18	44.04	32.26	0.0059	36.49
						YY_19	40.93	31.76	0.00018	28.84
						YY_20	48.69	36.25	7e-05	34.29
						BLUE	44.55	33.43	6.7e-05	33.27
9	Whaas68366	G	A	8	186	YY_18	41.63	31.37	0.00066	32.7
						YY_19	39.7	31.13	6.2e-06	27.52
						YY_20	44.33	35.53	7.6e-05	24.76
						BLUE	41.89	32.68	6.4e-06	28.17

## Sheet: S5
Table S5. The expression values of high-confidence genes within 10 M physical intervals from qWGC6B.2.
Num	ID	Functional annotation	Room1_10DPA	Room1_AL_20DPA	Room1_AL_20DPA_Extra	Room1_TC_20DPA	Room1_SE_20DPA	Room1_REF_20DPA	Room1_AL.SE_30DPA	Room1_SE_30DPA	Room2_10DPA	Room2_AL_20DPA	Room2_TC_20DPA	Room2_SE_20DPA	Room2_REF_20DPA	Room2_AL.SE_30DPA	Room2_SE_30DPA
1	TraesCS6B02G380200	Cysteine protease, putative	0	0	0	0	0	0	0	0	0	0	0	0	0	0	0
2	TraesCS6B02G380300	Sugar transporter family protein, expressed	0	0.356792	0.412157	0.02277	0.011077	0.01905	0.069397	0	0	0.219751	0	0	0.037167	0	0
3	TraesCS6B02G380400	B3 domain-containing protein family	0	0	0	0	0	0	0	0	0	0	0	0	0	0	0
4	TraesCS6B02G380500	2-oxoglutarate (2OG) and Fe(II)-dependent oxygenase superfamily protein	0	0	0	0	0	0	0	0	0	0	0	0	0	0	0
5	TraesCS6B02G380600	NFX1-type zinc finger-containing protein 1	0	0	0	0	0	0	0	0	0	0	0	0	0	0	0
6	TraesCS6B02G380700	S-locus lectin protein kinase family protein	0	0	0	0	0	0	0	0	0	0	0	0	0	0	0
7	TraesCS6B02G380800	Glutamate receptor	0	0	0	0	0	0	0	0	0	0	0	0	0	0	0
8	TraesCS6B02G380900	Glutamate receptor	0	0	0	0	0	0	0	0	0.006004	0	0	0	0	0	0
9	TraesCS6B02G381000	Protein FLX-like 1	3.37773	3.98494	3.93892	2.78011	1.12159	1.72194	3.0846	1.77408	5.84467	4.19973	1.91719	1.35561	1.51379	1.83349	1.0629
10	TraesCS6B02G381100	Cycloeucalenol cycloisomerase	0	0.100129	0.110213	0.150628	0.012254	0.080119	0.066322	0.026371	0.025555	0.146212	0.069846	0.013821	0.023195	0	0.057839
11	TraesCS6B02G381200	Exocyst complex component, putative	0	0	0	0	0	0	0.026908	0	0	0	0	0	0	0	0
12	TraesCS6B02G381300	Diacylglycerol kinase	1.88889	3.65855	3.82414	1.84963	0.752488	1.42094	0.993141	0.622399	1.89198	3.82729	0.999414	0.720246	0.636472	0.88875	0.299964
13	TraesCS6B02G381400	Glutamate receptor	0.014635	0.009728	0.009589	0.011957	0	0	0.00691	0.005842	0.005219	0.027826	0	0	0	0	0
14	TraesCS6B02G381500	Deoxyuridine 5'-triphosphate nucleotidohydrolase	1.00536	2.33768	2.58618	1.39731	0.724017	1.00303	0.956734	0.590779	1.64036	1.25252	0.735089	0.729468	0.789133	0.872839	0.244993
15	TraesCS6B02G381600	Eukaryotic translation initiation factor 3 subunit G	8.57148	14.1988	14.4098	14.0572	3.53816	5.98137	16.1516	7.1353	16.4177	14.7844	6.84048	3.13677	9.99413	4.58315	6.15679
16	TraesCS6B02G381700	F-box protein SKIP8	0.339451	1.51257	1.50775	0.50766	0.443148	0.601988	0.49242	0.212452	1.39086	2.57492	0.307128	0.37995	0.505884	0.547335	0.236364
17	TraesCS6B02G381800	Chaperone protein clpB	0	0.009289	0.00958	0.066965	0	0.016103	0.018204	0.01551	0.005199	0	0	0	0	0	0
18	TraesCS6B02G381900	Amino acid transporter family protein	0	0	0	0.010358	0	0	0	0.013463	0	0	0	0	0	0	0.0235
19	TraesCS6B02G382000	Amino acid transporter family protein	0.624084	5.09233	5.19351	2.26505	0.293817	1.20384	12.5863	3.6723	0.809972	5.0434	0.741605	0.381749	3.10309	0.844649	0.973653
20	TraesCS6B02G382100	Equilibrative nucleoside transporter	0.759923	2.55477	2.56767	1.65974	0.475329	0.87363	1.02966	0.783473	0.931669	2.10049	0.834278	0.613084	0.87314	0.706168	0.541524
21	TraesCS6B02G382200	Arginine--tRNA ligase	0	0	0.522361	0	0	0	1.62813	0	0.44812	0	0	0	0	0	0
22	TraesCS6B02G382300	Cyclic nucleotide-gated channel	0.124177	1.50851	1.57458	0.922252	0.116177	0.492169	0.783602	0.428634	0.254478	0.619835	0.418327	0.12924	0.351562	0.366637	0.346388
23	TraesCS6B02G382400	TVP38/TMEM64 family membrane protein	0.192088	3.62875	3.86952	1.02416	0.252799	0.421729	1.99139	1.1065	0.312166	2.65113	0.453515	0.222318	0.989719	0.325276	0.569069
24	TraesCS6B02G382500	Cyclic nucleotide-gated channel	0	0.025649	0.008564	0.019565	0	0	0.01228	0	0	0	0.015801	0.00881	0	0.015877	0
25	TraesCS6B02G382600	Arginine/serine-rich splicing factor, putative	4.99189	13.6713	12.991	7.48242	3.57056	4.80188	11.8707	4.78494	11.8273	15.0049	3.91954	3.47637	6.63798	4.81521	3.29158
26	TraesCS6B02G382700	Cyclin family protein	3.74095	2.71356	3.40518	2.68811	1.82186	1.92476	1.40424	1.18406	5.79762	1.50872	1.78784	1.7056	1.32933	1.78393	0.899795
27	TraesCS6B02G382800	RING/U-box superfamily protein	2.63626	7.80819	6.76237	5.73876	1.90375	3.11828	9.03789	4.08185	4.96954	5.50753	3.7987	1.67344	4.17034	2.34963	2.60026
28	TraesCS6B02G382900	DNA-directed RNA polymerase subunit beta	0	0	0	0	0	0	0	0	0	0	0	0	0	0	0
29	TraesCS6B02G383000	Late embryogenesis abundant (LEA) hydroxyproline-rich glycoprotein family	0	0	0	0	0	0	0	0	0	0	0	0	0	0	0
30	TraesCS6B02G383100	Protein CYPRO4	0.050003	2.07052	1.80778	0.415617	0.089122	0.316727	0.647578	0.134423	0.098411	1.45256	0.261366	0.007855	0.342896	0.173182	0.036832
31	TraesCS6B02G383200	Dehydrin	0	0	0.023632	0	0	0	0.02234	0	0	0	0.020646	0	0	0	0.023488
32	TraesCS6B02G383300	Protein DETOXIFICATION	0.317253	0.008974	0	1.91998	0.067023	0.402776	0	0.150351	0.789615	0.017915	1.6143	0.019047	0.016174	0.32097	0.209362
33	TraesCS6B02G383400	DNA topoisomerase	0	0	0	0	0	0	0	0	0	0	0	0	0	0	0
34	TraesCS6B02G383500	Dehydrin	0.748229	379.924	379.173	24.8625	5.68733	27.3264	859.098	156.985	0.722336	82.5685	3.12996	1.68406	377.511	4.55059	50.2482
35	TraesCS6B02G383600	Dehydrin	0	0.024066	0.04559	0.021333	0	0	0.036298	0.035249	0	0	0	0	0.080667	0	0
36	TraesCS6B02G383700	Pectinesterase	0	0	0	0.036589	0	0	0	0	0.03272	0.017504	0	0.008008	0	0.014432	0
37	TraesCS6B02G383800	Dehydrin	0.070068	2.44282	2.16258	1.44585	0.063047	0.304176	10.3519	16.5294	0	1.78303	0.084928	0.116665	5.27194	0	1.02553
38	TraesCS6B02G383900	Leucine-rich repeat receptor-like protein kinase family protein	0	0	0	0	0	0	0	0	0	0	0	0	0	0	0
39	TraesCS6B02G384000	Protein kinase, putative	0	0	0	0	0	0	0	0.007102	0	0	0	0	0.008995	0	0
40	TraesCS6B02G384200	Leucine-rich repeat receptor-like protein kinase family protein	0	0	0	0	0	0	0	0	0	0	0	0.009515	0	0	0
41	TraesCS6B02G384300	Leucine-rich repeat receptor-like protein kinase family protein	0	0	0	0	0	0	0	0	0	0.030974	0	0.004727	0	0	0
42	TraesCS6B02G384500	Trehalose-6-phosphate synthase	0.124626	17.5852	17.7141	1.52264	0.22733	1.21925	11.0432	3.21268	0.188082	3.01842	0.411743	0.139103	7.59156	0.283907	1.35158
43	TraesCS6B02G384600	Stigma-specific protein Stig1	0	0	0	0	0	0	0	0	0	0	0	0	0	0	0
44	TraesCS6B02G384700	Sugar transporter, putative	0	0	0	0	0	0	0	0	0	0	0	0	0	0	0
45	TraesCS6B02G384800	heat-inducible transcription repressor (DUF639)	0.405541	0.494865	0.67494	0.562957	0.359839	0.263636	0.350695	0.425991	1.55215	0.652364	0.208575	0.251389	0.165297	0.461794	0.286888
46	TraesCS6B02G384900	Protein RFT1-like protein	0.39495	1.93914	2.342	1.73037	0.825028	1.28549	2.18001	0.95107	0.995904	1.56345	0.878032	0.80138	1.32078	1.01008	0.664719
47	TraesCS6B02G385000	Protein pelota homolog	0	0	0	0	0	0	0	0	0	0	0	0	0	0	0
48	TraesCS6B02G385100	RING finger protein	0	2.80169	2.60019	0.293403	0.026628	0.309474	0.08356	0.008899	0.071427	0.880807	0.013481	0	0.136713	0.081628	0.020744
49	TraesCS6B02G385200	Ankyrin repeat-containing protein, putative	0.30226	1.54973	1.58609	1.05738	0.316704	0.624085	0.417403	0.339581	1.02781	1.07549	0.575684	0.399483	0.511559	0.786119	0.367931
50	TraesCS6B02G385300	arginine N-methyltransferase, putative (DUF688)	0	0	0	0	0	0	0	0	0	0	0	0	0	0	0
51	TraesCS6B02G385400	Kinase, putative	0	0	0	0	0	0	0	0	0	0	0	0	0	0	0
52	TraesCS6B02G385500	Lectin receptor kinase	0	0	0	0.007638	0	0	0	0	0	0	0.014105	0	0	0.015071	0
53	TraesCS6B02G385600	Lectin receptor kinase	0	0.01704	0.016146	0	0	0	0.057538	0	0	0	0.014906	0	0	0	0
54	TraesCS6B02G385700	DNA topoisomerase	0	0	0	0	0	0	0	0	0	0	0	0	0	0	0
55	TraesCS6B02G385800	BHLH transcription factor	0	0	0	0	0	0	0	0	0	0	0	0	0	0	0
56	TraesCS6B02G385900	UDP-glucuronate 4-epimerase 4	0.026026	0.749933	0.597994	0.316997	0.017673	0.067507	1.18985	0.402861	0.242973	0.462508	0.042653	0.039222	0.744753	0.05274	0.082189
57	TraesCS6B02G386000	F-box protein	0.183055	0.48704	0.461908	0.372476	0.067318	0.179366	0.958367	0.060598	0.233046	0.439195	0.132684	0.082711	0.255123	0.149861	0.010594
58	TraesCS6B02G386100	Kinase	0	0.010372	0.018871	0.153575	0	0	0	0.021241	0	0	0.023591	0	0.056493	0	0
59	TraesCS6B02G386200	Autophagy-related protein 18	0.463089	2.7276	2.84642	1.48008	0.373012	0.620809	2.69567	0.787473	0.303566	1.57325	0.764641	0.498269	1.31527	0.435009	0.440813
60	TraesCS6B02G386300	SsrA-binding protein	0	0	0	0	0	0	0	0	0	0	0	0	0	0	0
61	TraesCS6B02G386400	Pheophorbide a oxygenase, chloroplastic	0	0.016908	0.010552	0.02986	0.02413	0.029553	0	0	0.114209	0.033737	0	0	0.031138	0.017973	0
62	TraesCS6B02G386500	Serine incorporator	8.80193	24.0406	23.3836	20.7546	6.23852	11.9433	21.8748	12.3431	10.9656	28.457	13.823	5.80706	10.0707	8.71534	9.72783
63	TraesCS6B02G386600	Zinc finger CCCH-type with G patch domain protein	0.831102	2.80564	2.73131	2.44954	0.811597	1.23886	2.13706	1.05479	2.0505	1.72148	1.50478	0.334145	1.172	0.602058	0.51544
64	TraesCS6B02G386700	Cytochrome b-c1 complex subunit 8	29.453	64.7925	67.4246	32.4505	11.5855	17.3095	29.4792	16.8902	54.2874	81.5382	22.8713	11.6885	22.1447	16.0949	13.1044
65	TraesCS6B02G386800	Structural maintenance of chromosomes protein	0	0	0	0	0	0	0	0	0	0	0	0	0	0	0
66	TraesCS6B02G386900	Mediator of RNA polymerase II transcription subunit 23	0	0	0	0	0	0	0	0	0	0	0	0	0	0	0
67	TraesCS6B02G387000	Isopentenyl-diphosphate delta-isomerase	1.03441	3.37205	3.29701	1.20948	0.466095	0.966064	2.38766	1.13318	1.87244	2.26261	0.566273	0.280273	1.15073	0.513015	0.386149
68	TraesCS6B02G387100	Protease inhibitor/seed storage/lipid transfer protein family protein	0	0	0	0	0	0	0	0	0	0	0	0	0	0	0
69	TraesCS6B02G387200	Disease resistance protein (NBS-LRR class) family	0	0	0	0	0	0	0	0	0	0	0	0	0	0	0
70	TraesCS6B02G387300	Vacuolar protein-sorting protein 33	1.52448	1.96461	2.21691	1.07861	0.643048	0.766228	1.66994	0.738754	2.39536	2.61165	0.688009	0.665075	1.05499	0.901268	0.453078
71	TraesCS6B02G387400	Clustered mitochondria protein	0.005785	0.068645	0.044799	0	0	0.007938	0.009345	0.00308	0.024965	0.063838	0	0	0	0.014124	0
72	TraesCS6B02G387500	Membrane steroid-binding protein	4.8838	48.6134	47.8197	16.3906	3.81425	9.19221	14.0414	3.26742	15.9137	25.614	5.13155	1.92	13.5586	3.97865	3.13699
73	TraesCS6B02G387600	Embryogenesis transmembrane protein-like	0.042452	0.279496	0.263136	0.069111	0.021624	0.086042	0.2567	0.074299	0.079622	0.069502	0.009593	0.016939	0.078171	0.031129	0.025774
74	TraesCS6B02G387700	ATP-dependent DNA helicase	5.72404	1.69477	1.78899	11.8033	7.77643	6.77047	3.63807	3.56134	4.67433	2.31856	10.8113	6.10271	4.26482	6.85164	6.63979
75	TraesCS6B02G387800	Snf1-related kinase interactor 1, putative	0.081591	18.8494	18.5464	1.24141	1.13793	2.44662	7.98488	2.57204	0.159953	11.2499	0.33392	0.394265	4.642	1.15309	1.02495
76	TraesCS6B02G387900	RING/U-box superfamily protein	1.95046	2.26727	1.89901	3.05733	1.34877	1.46879	0.884323	1.08078	2.32306	1.9269	2.18098	1.08204	0.654216	1.59796	1.13304
77	TraesCS6B02G388000	QWRF motif protein (DUF566)	0.278921	0.188127	0.174648	0.670632	0.141324	0.295701	0.770744	0.613536	0.470161	0.176992	0.345187	0.181326	0.216932	0.1737	0.216143
78	TraesCS6B02G388100	Translation initiation factor IF-3	1.17135	1.33828	1.29856	0.474653	0.441346	0.335349	0.949464	0.345083	1.62667	1.35091	0.270632	0.40585	0.403027	0.266795	0.209127
79	TraesCS6B02G388200	Myosin heavy chain-like protein, putative	1.57818	1.89807	1.87764	1.75939	0.665098	1.0504	0.985748	0.790081	2.13899	1.88011	0.893576	0.660961	0.473034	0.816955	0.45432
80	TraesCS6B02G388300	Cytosolic Fe-S cluster assembly factor NBP35	0	0	0	0.018561	0	0	0	0	0.021483	0	0	0	0	0	0
81	TraesCS6B02G388400	WEB family protein, chloroplastic	0	0	0	0.025201	0	0	0	0.012349	0	0.039263	0	0	0	0	0
82	TraesCS6B02G388500	Cytochrome c oxidase copper chaperone	0	2.40397	2.79025	1.01505	0	0.34692	10.1046	2.26729	0.385271	3.31096	0.289662	0.112398	2.4633	0.100276	0.812689
83	TraesCS6B02G388600	Carboxypeptidase	0.261937	0.007004	0	0.422967	0	0.011313	0.031082	0.02343	0.27805	0.189946	0	0.02224	0.025198	0.093965	0
84	TraesCS6B02G388700	Anthocyanin 5-aromatic acyltransferase-like protein	0	0	0.008738	0	0	0	0	0	0.009503	0	0	0	0	0	0
85	TraesCS6B02G388800	Disease resistance protein (NBS-LRR class) family	0.025106	0.329055	0.36659	0.109994	0.008349	0.086467	0.449217	0.125726	0.070319	0.162948	0.042769	0.019262	0.197021	0.017463	0.062825
86	TraesCS6B02G388900	NBS-LRR disease resistance protein, putative	0	0	0	0.036053	0	0	0	0	0	0	0	0	0	0	0
87	TraesCS6B02G389000	Disease resistance protein (NBS-LRR class) family	0	0	0	0	0	0	0.043974	0	0	0	0	0	0	0	0
88	TraesCS6B02G389100	Purple acid phosphatase	0	0	0	0	0	0	0	0	0	0	0	0	0	0	0
89	TraesCS6B02G389200	Leucine aminopeptidase, putative	10.137	15.6316	15.0861	7.40278	2.67682	4.70841	13.9692	5.13529	19.9491	16.0943	4.70352	2.54004	4.93157	3.64399	2.69476
90	TraesCS6B02G389300	Formin-like protein	0.499021	1.41388	1.32699	0.724236	0.187237	0.573183	1.44378	0.691184	0.745481	1.18643	0.422433	0.314217	0.420743	0.481027	0.241758
91	TraesCS6B02G389400	C2 domain-containing protein / GRAM domain-containing protein	0.318438	3.60989	3.35009	0.459766	0.095182	0.595086	1.57352	0.332645	0.64308	3.2509	0.120596	0.225355	0.694456	0.471022	0.157275
92	TraesCS6B02G389500	Ubiquitin carboxyl-terminal hydrolase, putative	1.84173	3.38812	3.39412	1.45767	1.12725	1.40203	2.04331	1.0262	2.31611	3.31921	0.764386	0.787121	1.37474	1.20547	0.915072
93	TraesCS6B02G389600	F-box family protein	0	0	0	0	0	0	0	0	0	0	0	0	0	0	0
94	TraesCS6B02G389700	Replication protein A 32 kDa subunit-like protein	0.768431	2.36964	2.33588	4.3712	1.13833	1.38097	7.13787	3.058	2.33431	2.26207	2.15713	1.25176	3.15056	3.32718	1.73062
95	TraesCS6B02G389800	mitogen-activated protein kinase 1	0.64173	0.703028	0.738924	1.42914	0.411505	0.352657	2.2418	1.22432	2.14044	0.162676	0.984155	0.903883	0.710348	0.860204	0.57533
96	TraesCS6B02G389900	F-box family protein	0	0	0	0.03731	0.01211	0.023861	0	0	0.014384	0	0.024506	0.026478	0	0.024693	0.009412
97	TraesCS6B02G390000	carboxyl-terminal peptidase, putative (DUF239)	25.4131	0	0	0.114064	0.011994	0.088507	0.069528	0.064138	58.2493	0.025508	0.732879	0.026218	0	0.098535	0
98	TraesCS6B02G390100	Protein POLAR LOCALIZATION DURING ASYMMETRIC DIVISION AND REDISTRIBUTION	0.016633	0.071148	0.014155	0.021965	0	0	0	0	0.027033	0.032149	0	0	0.043326	0.026676	0
99	TraesCS6B02G390200	Protein POLAR LOCALIZATION DURING ASYMMETRIC DIVISION AND REDISTRIBUTION	0	0	0	0	0	0	0	0	0	0	0	0	0	0	0
100	TraesCS6B02G390300	carboxyl-terminal peptidase, putative (DUF239)	14.8635	0	0	0.061221	0	0	0.05398	0.093311	43.2423	0	0.148092	0.032753	0	0	0
101	TraesCS6B02G390400	B3 domain-containing protein	0	0	0	0	0	0	0	0	0	0	0	0	0	0	0
102	TraesCS6B02G390500	carboxyl-terminal peptidase (DUF239)	0	0.47029	0.628605	0	0	0.063924	0	0	0.07831	0.516741	0.073559	0.04094	0.102535	0.038067	0
103	TraesCS6B02G390600	Photosystem II 10 kDa polypeptide	0.128369	0.070981	0.088636	0.8027	0.020358	0.079933	0	0.045599	1.3351	0.253308	0.50249	0.092804	0.033658	0.083726	0.265795
104	TraesCS6B02G390700	FBD-associated F-box protein	3.16979	5.28966	5.55055	4.16623	1.59918	2.45629	4.03515	1.86867	5.38037	4.86849	2.38811	1.52636	1.86394	1.91885	1.07675

## Sheet: S6
Table S6. The expression of TraesCS6B02G383500 and TraesCS6B02G386700 between the varieties in nature population based on the genotypes Whaas68366.
Accession ID	Whaas68366	The FPKM value of TraesCS6B01G383500	The FPKM value of TraesCS6B02G386700
1	AA	760.392	6.79
2	AA	965.782	15.69
3	AA	353.103	14.91
4	AA	858.095	18.88
5	AA	953.501	6.95
6	AA	324.664	13.02
7	AA	201.54	10.19
8	AA	100.74	8.51
9	AA	200.403	16.68
10	AA	606.996	10.09
11	AA	49.7047	12.1
12	AA	213.17	21.99
13	AA	471.967	17.11
14	AA	480.475	14.61
15	AA	167.502	23.12
16	AA	323.597	13.04
17	AA	42.8901	34.48
18	AA	19.0462	14.53
19	AA	57.9251	32.4
20	AA	16.4465	14.61
21	AA	253.375	21.53
22	AA	32.6101	23.8
23	AA	1206.04	26.71
24	AA	529.746	8.33
25	AA	109.344	22.51
26	AA	422.095	16.24
27	GG	467.793	30.16
28	AA	121.42	20.77
29	AA	607.336	14.66
30	AG	194.466	25.36
31	AA	44.3892	34.09
32	AA	167.157	14.58
33	AG	824.658	20.86
34	AA	160.823	16.19
35	AA	224.584	10.56
36	AA	942.763	20.18
37	AA	844.439	8.1
38	AA	232.836	28.36
39	GG	369.8	20.05
40	N	209.089	25.74
41	AA	277.509	18.57
42	AA	42.0562	24.21
43	AG	348.381	26.25
44	AA	693.527	9.49
45	AA	126.39	24.42
46	AA	456.866	8.49
47	AA	99	10.89
48	AG	987.769	20.2
49	AA	161.613	15.9
50	AA	113.771	21.02
51	AA	87.1093	20.05
52	AA	72.6692	22.29
53	AA	202.78	17
54	AA	212.32	18.13
55	AA	159.311	6.36
56	AA	86.7561	17.96
57	AA	579.019	12.83
58	AA	33.8209	7.26
59	AA	768.885	15.7
60	AA	296.613	16.28
61	AA	171.74	28.68
62	AA	395.006	6.92
63	AA	337.067	20.32
64	AA	240.916	19.61
65	AA	26.4388	10.89
66	AA	44.8888	12.96
67	AA	256.22	11.49
68	AA	37.2065	28.92
69	AA	102.245	22.29
70	AA	220.448	20.24
71	AA	40.0796	34.55
72	AA	82.1239	18.61
73	AA	35.6734	39.32
74	AA	155.273	20.6
75	AA	148.701	8.41
76	AA	204.283	7.11
77	AA	215.476	10.06
78	AA	32.2055	35.5
79	AA	41.4639	14.07
80	AA	32.1874	21.42
81	AA	25.4123	34.83
82	AA	228.224	19.94
83	AA	36.3619	20.55
84	AA	500.92	14.86
85	AA	23.8754	34.33
86	AA	27.983	29.69
87	AA	156.464	25.87
88	AA	40.0694	17.56
89	AA	57.9134	13.9
90	AA	185.501	21.13
91	AA	22.7377	31.98
92	AA	56.1015	23.7
93	AA	10.9913	31.04
94	AA	533.461	8.04
95	AA	31.4094	26.59
96	AA	371.725	17.96
97	AA	683.141	8.69
98	AA	265.447	9.56
99	AA	228.09	8.98
100	AA	145.84	30.09
101	AA	235.144	17.5
102	AA	100.315	20.66
103	AA	207.691	20.55
104	AA	18.2359	32.02
105	AA	19.1505	26.18
106	AA	126.275	17.85
107	AA	145.268	25.41
108	AA	155.505	13.67
109	AA	95.7205	9.03
110	AA	693.931	23.5
111	AA	251.119	20.03
112	AA	258.147	15.54
113	AA	117.289	18.93
114	AA	466.227	22.69
115	AA	89.0859	26.42
116	AA	151.075	24.7
117	AA	997.119	14.64
118	AA	27.2758	9.65
119	AA	184.979	19.19
120	AA	278.362	6.75
121	AA	361.856	7.69
122	AG	37.0092	21.24
123	AA	95.8379	9.45
124	AA	593.158	7.66
125	AA	62.4962	20.02
126	AA	22.7923	28.64
127	AA	10.854	35.17
128	AA	61.0709	8.5
129	AA	329.537	14.92
130	AA	559.675	19.75
131	AA	19.5074	34.79
132	AA	224.889	15.76
133	AA	175.114	18.47
134	AA	174.253	25.84
135	AA	352.96	22.02
136	AA	325.266	23.2
137	AG	408.579	10.7
138	AA	453.257	7.57
139	AA	155.192	10.58
140	AA	833.087	7.47
141	AA	59.331	29.31
142	AA	814.491	18.42
143	AA	443.615	18.12
144	AA	1145.94	15.34
145	AA	315.595	11.06
146	AA	99.6903	17.3
147	AA	297.307	12.06
148	AA	57.3584	13.67
149	AA	234.079	22.23
150	AA	17.5697	25.76
151	AA	1045.81	12.84
152	AA	359.154	11.03
153	AA	26.1258	24.04
154	AA	38.1331	8.81
155	AA	15.3016	35.06
156	AA	539.591	7.53
157	AG	452.382	17.39
158	AA	30.5038	21.71
159	AA	62.0847	10.12
160	AA	88.3636	20.26
161	AA	15.457	40.26
162	AA	41.8596	10.46
163	GG	153.205	28.86
164	GG	847.241	24.22
165	GG	36.8495	28.1
166	GG	92.4742	34.56
167	GG	910.302	20.05
168	N	211.832	24.7
169	AA	892.375	14.29
170	AA	514.726	16.16
171	AA	80.6538	10.76
172	AA	970.485	11.82
173	AA	60.7439	9.9
174	AA	972.208	12.55
175	GG	1551.66	21.91
176	AA	1555.87	10.81
177	AA	81.8478	21.99
178	AA	433.039	11.57
179	AA	22.0852	10.73
180	AA	77.2268	12
181	AA	205.203	9.39
182	AA	115.051	14.83
183	AA	374.464	22.1
184	AA	480.138	17.12
185	AA	28.8979	28.3
186	AA	580.286	16.94
187	AA	158.205	5.29
188	AA	220.06	13.09
189	AA	15.0454	25.02
190	AA	169.503	13.58
191	AG	164.773	20.01
192	AA	12.1344	22.83
193	AG	29.5944	31.5
194	AA	52.2707	9.28
195	AA	135.078	9.62
196	AA	50.2904	10.04
197	AA	59.4239	7.96
198	AA	477.145	8.38
199	AG	35.7931	29.42
200	AA	27.3116	11.3
201	AA	32.2447	41.68
202	AA	36.1887	34.34
203	AG	13.7982	39.66
204	AA	201.849	22.79
205	AA	24.3138	9.67
206	AA	192.143	10.98
207	AA	47.34	16.62

## Sheet: S7
Table S7. Primers designed based on KASP marker Whaas68366.
Primer	Sequence (5' to 3')
F1	GAAGGTGACCAAGTTCATGCTCTGTTCCGCTCAATGTCAAACAGTTGCG
F2	GAAGGTCGGAGTCAACGGATTCTGTTCCGCTCAATGTCAAACAGTTGCA
R	CAAATGCAGTTGTGCAATCGCTTGTCCAAA

## Sheet: S8
Table S8. Distribution of WGC with different alleles of Whaas68366 in population II with 107 wheat varieties.
Num	Varieties	Whaas68366	WGC（%）
1	Guaimai2hao	AA	30.9
2	Fumai18	AA	28.3
3	Lifeng6hao	AA	29.9
4	Anke1604	AA	30.5
5	Junmai56	AA	30.2
6	Wanfeng6hao	AA	29.6
7	Huaihe15076	AA	27.4
8	Yuquanmai6hao	AA	30.1
9	D0932-23	AA	26.7
10	Yuanfeng8hao	AA	29
11	Xiangrui505	AA	24.9
12	Guanmai8hao	AA	28.3
13	Cunmai633	AA	27.1
14	Fengyunmai8hao	AA	27.9
15	Fannong12	AA	30.3
16	Quanhe2hao	AA	29
17	Jinmai24	AA	28.6
18	Yunong188	AA	30.5
19	Pingan0658	AA	27.8
20	Huazhan166	AA	23.4
21	Nongyou9hao	AA	30.8
22	Liangyuan4hao	AA	30.1
23	Liangyuan3hao	AA	30
24	Zhengmai965	AA	23.7
25	Xinmai38	AA	28.6
26	Xiaoyan369	AA	31
27	Tianmin319	AA	28.5
28	Tianmin355	AA	29.2
29	Fengyunmai5hao	AA	27.3
30	Xunong10hao	AA	27.6
31	Huachang878	AA	27.3
32	Shangmai178	AA	30
33	Pingan701	AA	27.1
34	Zhengda1501	AA	30.3
35	Zhengda161	AA	25
36	Zhongyuan1hao	AA	25.7
37	Zhongmai578	AA	30.5
38	Huamai3102	AA	25.1
39	Huaimai304	AA	28.7
40	Huacheng5157	AA	30
41	Huacheng6099	AA	24.9
42	Huawanmai8hao	AA	29
43	Zhengmai20	AA	23.3
44	Lemai168	AA	28
45	Yongminmai1hao	AA	26.6
46	Womai33	AA	24
47	Womai169	AA	21.1
48	Fumai0908	AA	28.6
49	Huaihemai1098	AA	24.2
50	Youmai518	AA	27.4
51	Tianhe7hao	AA	27
52	Chuangxing216	AA	26.6
53	Chaungxing219	AA	25.1
54	Keda109	AA	28.3
55	Deyan1658	AA	26.7
56	Cunmai25	AA	29.1
57	Cunmai601	AA	28.8
58	HG001	AA	23.1
59	HG028	AA	29
60	Fanmai28	AA	27.6
61	Fanyumai20	AA	26.2
62	Bainong5819	AA	27.1
63	Pumai116	AA	23.2
64	Pingan706	AA	26.4
65	Pingan918	AA	27.3
66	Zhengmai172	AA	27.7
67	Zhengmai65	AA	26.5
68	Xuke10hao	AA	27.1
69	Shunmai13hao	AA	27.3
70	Xingyou6hao	AA	28.1
71	Ruinong6hao	AA	28.7
72	Pumai136	AA	27.6
73	Xinzhi6hao	AA	27.7
74	Chuangxin115	AA	24.9
75	Qiyumai36	AA	26
76	Lunxuan67	AA	21.8
77	Lunxuan162	AA	27.2
78	Lunxuan176	AA	27.8
79	Yangao158	AA	26.3
80	Zhengda171	AA	26.2
81	Zhengda172	AA	26.1
82	Yongfeng103	AA	26
83	Huaimai608	AA	24.1
84	Xinong990	AA	27.8
85	LS4116	AA	25.9
86	Xinong66	AA	28.9
87	Xinong285	AA	27.9
88	Xinong592	AA	25.1
89	Xinong403	AA	24.9
90	Xinong113	AA	26.9
91	Xiza19	AA	28.5
92	Xiza269	AA	29
93	Xinong172	AA	27.3
94	Zhongyu1686	AA	28.4
95	Zhongyu1539	AA	24.2
96	Lianfengmai8958	AA	28.1
97	Huamai15080	AA	27
98	Ruiquanmai32	AA	27.2
99	W268	AA	23.3
100	Guofeng1063	AA	27.4
101	Shunmai10hao	AA	31.2
102	Fengmai18	AA	31.7
103	Taihemai2hao	GG	31.6
104	Luofeng2419	GG	30.4
105	Luofeng743	GG	31.5
106	Zhongzhimai13hao	GG	30.4
107	Youmai1hao	GG	31
